# Supplementary material for: The Genetic Landscape of Mitochondrial Diseases in Spain: A Nationwide Call
Source: Genes (Basel). 2021 Oct 9;12(10):1590. doi: 10.3390/genes12101590 (PMC8535857; doi:10.3390/genes12101590)
Supplement: Supplementary file 1 [file genes-12-01590-s001.zip]

Archive with 3 entries (3 files):
- Supplementary Figure S1.tif
- Supplementary Table S1.pdf
- Supplementary Table S2.xlsx
